# Supplementary material for: Unravelling the Complex Denaturant and Thermal-Induced Unfolding Equilibria of Human Phenylalanine Hydroxylase
Source: Int J Mol Sci. 2021 Jun 18;22(12):6539. doi: 10.3390/ijms22126539 (PMC8234983; doi:10.3390/ijms22126539)
Supplement: Supplementary file 1 [file ijms-22-06539-s001.zip]

Archive with 1 entries (1 files):
- ijms-1255969-supplementary.pdf
